# Supplementary material for: Multidimensional mutual information methods for the analysis of covariation in multiple sequence alignments
Source: BMC Bioinformatics. 2014 May 22;15:157. doi: 10.1186/1471-2105-15-157 (PMC4046016; doi:10.1186/1471-2105-15-157)
Supplement: Additional file 2 — Archive containing the MSAvolve_v2.0a Matlab Toolbox. [file 1471-2105-15-157-S2.zip]

Archive with 1 entries (1 files):
- 1712729556114734_add2.tar
